# Supplementary material for: PLEKHM1 Overexpression Impairs Autophagy and Exacerbates Neurodegeneration in rAAV-α-Synuclein Mice
Source: Cells. 2025 Aug 29;14(17):1340. doi: 10.3390/cells14171340 (PMC12427628; doi:10.3390/cells14171340)
Supplement: Supplementary file 1 [file cells-14-01340-s001.zip]

Archive with 1 entries (1 files):
- cells-3718532-supplementary.pdf
